# Supplementary material for: Microbial neoformation of volatiles: implications for the estimation of post-mortem interval in decomposed human remains in an indoor setting
Source: Int J Legal Med. 2020 Oct 7;135(1):223–33. doi: 10.1007/s00414-020-02436-4 (PMC7782407; doi:10.1007/s00414-020-02436-4)
Supplement: Supplementary file 1 — (XLSX 53 kb) [file 414_2020_2436_MOESM1_ESM.xlsx]

## Sheet: 412 fall
Case code	PMI (days)	morgue time (days)	Total body score (TBS)	ethanol conc femoral vein blood (mg/ml)	Rel amount ethanol	Acetaldehyd	Rel. amount acetaldehyde	n-Propanol	Rel. Amount n-propanol	1-Butanol	Rel. Amount 1-butanol	Sex	Age	suspected ante-mortem intake of ethanol	classification
1	0	2	0	0	0	yes	0.00453431489548336	no	0	no	0	F	49		non-ethanol
2	0	4	0	0	0	yes	0.00378579862451488	no	0	no	0	M	53		non-ethanol
3	1	3	0	0	0	yes	0.0078119693345023	no	0	no	0	M	19		non-ethanol
4	0	2	0	0	0	yes	0.003273920200177	no	0	no	0	M	37		non-ethanol
5	0	3	0	0	0	yes	0.00831321914682974	no	0	no	0	F	63		non-ethanol
6	0	3	0	0	0	no	0	no	0	no	0	M	25		non-ethanol
7	0	3	0	0	0	yes	0.00612230041181744	no	0	no	0	M	65		non-ethanol
8	0	2	0	0	0	yes	0.00296230104959386	no	0	no	0	M	69		non-ethanol
9	1	5	0.5	0	0	yes	0.00464658465341795	no	0	no	0	M	28		non-ethanol
10	1	4	0	0	0	yes	0.00508810646248039	no	0	no	0	F	49		non-ethanol
11	0	4	0	0	0	yes	0.00591395511561071	no	0	no	0	M	55		non-ethanol
12	1	4	0	0	0	yes	0.00448512596555203	no	0	no	0	M	72		non-ethanol
13	1	4	0	0.66	0.328351035067458	yes	0.0168004177247411	no	0	no	0	F	91		non-neo
14	1	4	0	0	0	yes	0.00444190691061113	no	0	no	0	F	94		non-ethanol
15	1	4	0	0	0	yes	0.00533087690822172	no	0	no	0	F	64		non-ethanol
16	1	4	0	0	0	yes	0.00689470569787971	no	0	no	0	M	72		non-ethanol
17	1	3	0.5	0	0	no	0	no	0	no	0	F	60		non-ethanol
18	1	3	0	0	0	yes	0.00605964789448127	no	0	no	0	M	39		non-ethanol
19	0	5	0.5	0	0	yes	0.00804359886231437	no	0	no	0	M	76		non-ethanol
20	1	3	0	0	0	no	0	no	0	no	0	M	73		non-ethanol
21	1	3	0	0	0	no	0	no	0	no	0	M	31		non-ethanol
23	0	3	0.5	1.42	0.618365663512102	yes	0.00552534485773078	yes	0.00552534485773078	no	0	M	34	yes	mixed-neo
24	1	4	0	0	0	yes	0.00501813868011101	no	0	no	0	F	30		non-ethanol
25	0	5	0	2.36	1.12760087248555	yes	0.0293758958556937	no	0	no	0	M	83		non-neo
26	0	3	0.5	0	0	yes	0.0171702832607947	no	0	no	0	M	58		non-ethanol
27	0	4	0.5	0	0	yes	0.0157558208997182	no	0	no	0	M	59		non-ethanol
28	1	4	0.5	0.15	0.0646617296430544	yes	0.0113337081807412	yes	0.00310959651667804	no	0	F	34	yes	mixed-neo
29	1	5	0	0	0	yes	0.0373377894324787	no	0	no	0	F	84		non-ethanol
30	1	2	0.5	0	0	yes	0.0045981063507183	no	0	no	0	F	63		non-ethanol
31	1	3	0	0	0	no	0	no	0	no	0	M	70		non-ethanol
32	0	3	0	0	0	no	0	no	0	no	0	M	64		non-ethanol
33	0	3	0	0	0	yes	0.00639369920570486	no	0	no	0	M	66		non-ethanol
34	1	5	0	0	0	yes	0.00469641806533411	no	0	no	0	F	32		non-ethanol
35	0	6	0	0	0	no	0	no	0	no	0	M	34		non-ethanol
36	1	2	0	0	0	yes	0.00919050859674278	no	0	no	0	M	24		non-ethanol
37	0	5	0.5	0	0	yes	0.00413919750850428	yes	0.00404314533426564	no	0	F	92	no	neo
38	1	4	0	0.42	0.220547141524691	yes	0.0103412674864115	no	0	no	0	M	49		non-neo
39	0	4	0	0	0	no	0	no	0	no	0	M	20		non-ethanol
42	0	3	0	0	0	yes	0.00531572520907218	no	0	no	0	F	69		non-ethanol
43	1	2	0	0	0	yes	0.0109818680793965	no	0	no	0	M	67		non-ethanol
44	0	4	0	0	0	yes	0.00232427213930239	no	0	no	0	M	50		non-ethanol
45	0	3	0	0	0	no	0	no	0	no	0	M	43		non-ethanol
46	0	5	0	0	0	yes	0.00541518628535927	no	0	no	0	M	66		non-ethanol
47	0	16	0	2.1	0.851809438407477	yes	0.0368449471116747	no	0	no	0	M	45		non-neo
48	0	1	0.5	0	0	no	0	no	0	no	0	F	25		non-ethanol
50	0	4	0	0	0	yes	0.0100012344716274	no	0	no	0	F	33		non-ethanol
51	0	3	0	0	0	yes	0.00453533720369748	no	0	no	0	F	20		non-ethanol
52	1	2	0	0	0	yes	0.00507662022239223	no	0	no	0	F	56		non-ethanol
53	1	2	0	0	0	no	0	no	0	no	0	M	43		non-ethanol
54	0	3	0	0	0	yes	0.00598224516925622	no	0	no	0	M	19		non-ethanol
55	0	1	0	0	0	no	0	no	0	no	0	M	19		non-ethanol
56	1	6	0.5	0	0	yes	0.0121118546060593	no	0	no	0	M	33		non-ethanol
57	1	5	0	0	0	no	0	no	0	no	0	M	68		non-ethanol
58	0	3	0	0	0	no	0	no	0	no	0	F	50		non-ethanol
59	1	6	0	0	0	yes	0.00950342399287858	yes	0.00183167877003655	no	0	M	24	no	neo
60	0	3	0	0	0	yes	0.00772061038404156	no	0	no	0	M	28		non-ethanol
61	0	4	0	0.65	0.255140822646767	yes	0.0129910591115443	no	0	no	0	M	47		non-neo
64	0	3	0	1.41	0.563771052641775	yes	0.0254845819646557	no	0	no	0	F	89		non-neo
65	0	2	0	0	0	yes	0.00618380242719071	no	0	no	0	M	25		non-ethanol
66	0	5	0	0	0	yes	0.00526396573660384	no	0	no	0	M	30		non-ethanol
67	1	7	0	0	0	no	0	no	0	no	0	M	38		non-ethanol
68	0	2	0	1.94	0.777385304412076	yes	0.0275358453927264	no	0	no	0	F	86		non-neo
69	0	3	0	0	0	yes	0.00265703708171886	no	0	no	0	F	49		non-ethanol
70	0	2	0	0	0	no	0	no	0	no	0	F	41		non-ethanol
71	1	6	0.5	0	0	yes	0.00329341051436281	no	0	no	0	M	71		non-ethanol
72	0	8	0	0	0	yes	0.00472054820471651	no	0	no	0	M	52		non-ethanol
73	0	2	0	0	0	yes	0.0092177971405423	no	0	no	0	M	55		non-ethanol
74	0	13	0.25	0	0	yes	0.00233566157506223	no	0	no	0	M	38		non-ethanol
75	0	4	0	0	0	yes	0.00238271589219253	no	0	no	0	M	59		non-ethanol
76	0	7	0	0	0	yes	0.00709581651813621	no	0	no	0	M	59		non-ethanol
77	1	5	0.5	0	0	yes	0.0147351466456217	no	0	no	0	F	46		non-ethanol
78	0	4	0	0	0	yes	0.00950551876254667	no	0	no	0	M	58		non-ethanol
79	0	2	0	0	0	yes	0.0246254782184481	no	0	no	0	M	50		non-ethanol
80	1	4	1	0	0	yes	0.134142820197081	no	0	no	0	M	52		non-ethanol
81	0	4	0.5	0	0	yes	0.0131651455046018	no	0	no	0	F	70		non-ethanol
82	1	4	0	0	0	yes	0.0088446270367886	no	0	no	0	M	59		non-ethanol
83	1	6	0	1.33	0.582231262155397	yes	0.0341460370134571	no	0	no	0	M	51		non-neo
84	1	3	0	0.77	0.324776425349223	yes	0.0173391170384401	no	0	no	0	F	65		non-neo
85	0	6	0	0	0	no	0	no	0	no	0	F	59		non-ethanol
86	1	5	0	0	0	yes	0.00874687433809711	no	0	no	0	M	67		non-ethanol
87	0	3	0	0	0	yes	0.00664042255876585	no	0	no	0	M	71		non-ethanol
88	1	2	0	0	0	yes	0.00476944218081726	no	0	no	0	M	58		non-ethanol
89	1	2	0	0	0	yes	0.0054103543207868	no	0	no	0	M	73		non-ethanol
90	0	6	0	0	0	yes	0.0115280406388391	no	0	no	0	F	48		non-ethanol
91	1	3	0	0	0	yes	0.00714317842358404	no	0	no	0	F	67		non-ethanol
92	0	2	0.5	0	0	yes	0.00453941119643589	no	0	no	0	M	63		non-ethanol
93	1	2	0	0	0	yes	0.0228580255502988	no	0	no	0	M	43		non-ethanol
94	1	3	0.25	0	0	yes	0.0110155041268429	no	0	no	0	M	49		non-ethanol
95	0	5	0	0	0	yes	0.0244572260453985	no	0	no	0	F	79		non-ethanol
96	1	4	0	0	0	yes	0.028539379792179	no	0	no	0	M	32		non-ethanol
97	1	2	0	0	0	no	0	no	0	no	0	M	33		non-ethanol
98	1	2	0	3.82	1.92572957405656	yes	0.0202247159098978	no	0	no	0	M	42		non-neo
101	1	2	0	0	0	yes	0.00682155616673109	no	0	no	0	M	55		non-ethanol
102	1	2	0	0	0	no	0	no	0	no	0	M	29		non-ethanol
103	0	5	0.5	0	0	yes	0.0025048210198901	no	0	no	0	M	26		non-ethanol
104	0	2	0	0	0	yes	0.000258466673120847	no	0	no	0	F	83		non-ethanol
105	0	5	0	0	0	yes	0.0019351664656391	no	0	no	0	M	47		non-ethanol
106	0	4	0	0	0	yes	0.00406292364143229	no	0	no	0	M	53		non-ethanol
107	1	2	0	0	0	no	0	no	0	no	0	M	62		non-ethanol
108	1	5	0.5	0	0	yes	0.0031038986043711	no	0	no	0	F	71		non-ethanol
109	0	2	0	0	0	yes	0.00701122673607872	no	0	no	0	M	58		non-ethanol
110	0	6	0.5	0	0	yes	0.00774915420225133	no	0	no	0	M	65		non-ethanol
111	0	3	0	0.98	0.485408761969969	yes	0.0348389898471204	no	0	no	0	F	69		non-neo
112	0	4	0	0.13	0.0583401036159433	yes	0.0130020830591984	no	0	no	0	M	50		non-neo
113	1	2	0	0	0	no	0	no	0	no	0	M	60		non-ethanol
114	1	2	0	1.5	0.749395667675419	yes	0.0274421396978645	no	0	no	0	M	58		non-neo
115	1	3	0	0	0	no	0	no	0	no	0	M	42		non-ethanol
116	1	4	0	1.57	0.794136690185235	no	0	no	0	no	0	M	42		non-neo
117	0	3	0	0	0	no	0	no	0	no	0	M	54		non-ethanol
118	0	3	0	0	0	yes	0.00615023801421115	no	0	no	0	M	39		non-ethanol
119	0	12	0.5	0	0	no	0	no	0	no	0	M	66		non-ethanol
120	1	2	0	0	0	no	0	no	0	no	0	M	43		non-ethanol
121	0	5	0	0	0	yes	0.00496186754461609	no	0	no	0	M	49		non-ethanol
122	0	4	0.5	0	0	yes	0.0109856408109065	no	0	no	0	M	51		non-ethanol
123	0	3	0	0	0	no	0	no	0	no	0	M	59		non-ethanol
124	1	2	0	0	0	no	0	no	0	no	0	M	40		non-ethanol
125	0	3	0	0.75	0.443820877694029	yes	0.0348914044304826	no	0	no	0	M	60		non-neo
126	0	4	0.5	0.3	0.180822536560693	yes	0.0482991435533054	no	0	no	0	F	47		non-neo
127	1	4	0	0	0	yes	0.00661723173220023	no	0	no	0	M	55		non-ethanol
128	1	2	0	0	0	yes	0.00807684019637323	no	0	no	0	M	52		non-ethanol
129	1	2	0	0	0	no	0	no	0	no	0	F	34		non-ethanol
130	0	1	0	0	0	no	0	no	0	no	0	M	63		non-ethanol
131	1	2	0	0	0	no	0	no	0	no	0	M	34		non-ethanol
132	1	1	0	0	0	no	0	no	0	no	0	M	45		non-ethanol
133	0	3	0	0	0	yes	0.0034260447053681	no	0	no	0	F	32		non-ethanol
134	0	5	0	0.46	0.278429579000637	yes	0.00994111556467442	no	0	no	0	M	67		non-neo
135	0	3	0	0	0	no	0	no	0	no	0	M	36		non-ethanol
136	0	3	0.5	0	0	no	0	no	0	no	0	M	55		non-ethanol
137	0	2	0.5	0	0	yes	0.00223273781007774	no	0	no	0	M	40		non-ethanol
138	0	6	0	0	0	yes	0.00450354148993423	no	0	no	0	M	51		non-ethanol
139	0	4	0.5	0	0	no	0	no	0	no	0	M	49		non-ethanol
140	1	4	0	1.43	0.762127369943712	yes	0.0285168222823127	yes	0.00333547904880248	no	0	M	75	yes	mixed-neo
141	0	7	0	0.15	0.0785100703897972	yes	0.0133032575948239	no	0	no	0	F	65		non-neo
142	0	2	0	0	0	yes	0.00465002334256251	no	0	no	0	F	67		non-ethanol
143	0	5	0	0	0	no	0	no	0	no	0	M	68		non-ethanol
144	0	5	0	0	0	yes	0.00411838449156434	no	0	no	0	M	39		non-ethanol
145	0	7	0	0	0	yes	0.00830524728857076	no	0	no	0	M	91		non-ethanol
146	0	3	0	0	0	no	0	no	0	no	0	M	26		non-ethanol
147	1	9	0.5	0	0	yes	0.00311699552717353	no	0	no	0	F	45		non-ethanol
148	0	3	0	0	0	yes	0.0088316769394847	no	0	no	0	M	64		non-ethanol
149	0	5	0	3.36	1.85306326299443	yes	0.0777582753211953	no	0	no	0	M	71		non-neo
150	0	4	0	0	0	no	0	no	0	no	0	F	64		non-ethanol
151	0	2	0	0.37	0.192071688535756	yes	0.00806825007889443	no	0	no	0	F	70		non-neo
152	0	4	0	1.24	0.637918350414978	yes	0.0230046675968983	no	0	no	0	F	40		non-neo
153	0	3	0	0	0	no	0	no	0	no	0	M	40		non-ethanol
154	0	3	0	0	0	no	0	no	0	no	0	M	67		non-ethanol
155	1	6	0	0	0	yes	0.00927911277622055	no	0	no	0	F	78		non-ethanol
156	1	4	0	0	0	no	0	no	0	no	0	M	47		non-ethanol
157	0	3	0	0	0	no	0	no	0	no	0	M	53		non-ethanol
158	0	5	0	0	0	yes	0.00505419027224983	no	0	no	0	M	35		non-ethanol
159	0	3	0	1.1	0.546689178160509	yes	0.0371077876874055	no	0	no	0	M	40		non-neo
160	0	3	0	0	0	no	0	no	0	no	0	M	63		non-ethanol
161	0	4	0	2.4	1.24010259731894	yes	0.0221849853159749	no	0	no	0	M	68		non-neo
163	1	2	0	0.11	0.052121122722265	yes	0.0118934298897837	no	0	no	0	M	30		non-neo
164	0	9	0	0.74	0.361670075941934	yes	0.0195751527474739	no	0	no	0	M	50		non-neo
165	0	3	0	0	0	yes	0.0191590203343793	no	0	no	0	M	71		non-ethanol
166	0	6	0	0	0	yes	0.0107510904980737	no	0	no	0	F	42		non-ethanol
167	1	6	0	0	0	yes	0.0136165975379851	no	0	no	0	F	25		non-ethanol
168	1	3	0	0	0	no	0	no	0	no	0	F	53		non-ethanol
169	0	2	0	0	0	no	0	no	0	no	0	M	35		non-ethanol
170	0	1	0	2.71	1.37880659343256	yes	0.0156463073072476	no	0	no	0	M	60		non-neo
171	0	2	0	0	0	yes	0.0385753953826056	no	0	no	0	M	49		non-ethanol
172	0	6	0	0	0	no	0	no	0	no	0	F	64		non-ethanol
173	0	6	0	0.41	0.241622735384718	no	0	no	0	no	0	F	32		non-neo
174	1	4	0	3.62	1.88501972882122	no	0	no	0	no	0	M	91		non-neo
175	1	4	0	0	0	no	0	no	0	no	0	M	61		non-ethanol
176	1	4	0	0	0	yes	0.00454140186510001	no	0	no	0	F	42		non-ethanol
177	1	3	0	0	0	yes	0.00316395830711957	no	0	no	0	M	66		non-ethanol
178	1	3	0	0.64	0.315569185171049	yes	0.0562047882123263	no	0	yes	0.00620606930194163	M	54	yes	mixed-neo
179	0	4	0.5	1.03	0.522113503510266	yes	0.0370619510618923	no	0	no	0	F	58		non-neo
180	0	5	0	0	0	yes	0.0210719923999318	no	0	no	0	M	70		non-ethanol
181	0	5	0	0.14	0.0577396178570634	yes	0.0200151749943773	no	0	no	0	M	66		non-neo
182	0	3	0	0	0	no	0	no	0	no	0	M	58		non-ethanol
183	1	2	0	0.92	0.38975451125292	yes	0.0957488172412444	yes	0.00420442713625775	no	0	M	52	yes	mixed-neo
184	1	5	2.25	0	0	yes	0.00580918865992681	no	0	no	0	M	42		non-ethanol
185	1	4	0	1.42	0.663458960218275	yes	0.0125600436024082	no	0	no	0	M	36		non-neo
186	0	7	0	0	0	yes	0.00428082793799944	no	0	no	0	F	65		non-ethanol
187	1	2	0	0	0	yes	0.00391548717559299	no	0	no	0	M	66		non-ethanol
188	0	2	0	0	0	yes	0.00400219901651111	no	0	no	0	M	29		non-ethanol
189	0	6	0	0	0	no	0	no	0	no	0	M	70		non-ethanol
190	0	4	0	2.27	0.927985095828827	yes	0.0438380477826511	no	0	no	0	M	59		non-neo
191	1	5	0	0	0	yes	0.0186666577329005	no	0	no	0	F	61		non-ethanol
192	0	3	0	0.15	0.0587220029145229	yes	0.0116724612710358	no	0	no	0	F	82		non-neo
193	1	3	0	0	0	yes	0.00221868356922913	no	0	no	0	M	26		non-ethanol
194	1	3	0	0.26	0.108977550832914	yes	0.0219547191784986	no	0	no	0	M	57		non-neo
195	1	3	0	3.23	1.40368539167057	yes	0.0127836131251031	no	0	no	0	F	29		non-neo
196	0	4	0	0	0	yes	0.00318131950785012	no	0	no	0	M	81		non-ethanol
197	0	2	0.5	0	0	yes	0.0100163381393978	no	0	no	0	M	44		non-ethanol
198	0	3	0	3.63	1.81545837754294	yes	0.0313636781659682	no	0	no	0	F	28		non-neo
199	1	2	0.5	1.98	0.924894730847265	yes	0.0436536022020645	no	0	no	0	M	50		non-neo
200	0	2	0.75	0	0	yes	0.00561682493086922	no	0	no	0	F	49		non-ethanol
201	0	4	0	3.22	1.72241762830934	yes	0.0170252784179194	no	0	no	0	M	66		non-neo
202	0	3	0.5	0	0	yes	0.00818838781645187	no	0	no	0	M	61		non-ethanol
203	0	4	0	0	0	no	0	no	0	no	0	F	37		non-ethanol
204	1	8	0.5	1.64	0.883467753434968	yes	0.011220439087647	no	0	no	0	M	26		non-neo
205	1	7	0	3.85	2.10915920539489	yes	0.015481192434907	no	0	no	0	M	60		non-neo
206	1	4	0	0	0	yes	0.00453849056648695	no	0	no	0	M	72		non-ethanol
207	1	5	0.5	0	0	yes	0.00810945032041877	no	0	no	0	M	67		non-ethanol
208	1	2	0	2.15	1.12131329238341	yes	0.0144918570391167	no	0	no	0	M	67		non-neo
209	0	1	0	0	0	no	0	no	0	no	0	M	46		non-ethanol
210	0	5	0.5	0	0	yes	0.0178754767803788	no	0	no	0	M	46		non-ethanol
211	0	4	0.5	1.5	0.751022729519806	yes	0.0344459375185384	no	0	no	0	M	34		non-neo
212	1	3	0.75	0	0	yes	0.0057757118708647	no	0	no	0	M	63		non-ethanol
213	1	6	0	2.24	1.12213974908082	yes	0.0415190856865953	no	0	no	0	F	59		non-neo
214	0	4	0.5	0	0	no	0	no	0	no	0	M	46		non-ethanol
215	1	3	3	0.13	0.0560085842937761	yes	0.0576310607614066	yes	0.00451658572074641	no	0	M	71	yes	mixed-neo
217	1	5	1.25	0	0	yes	0.00694903349758272	no	0	no	0	M	61		non-ethanol
218	0	3	0	0	0	no	0	no	0	no	0	M	37		non-ethanol
219	1	5	1	0	0	no	0	no	0	no	0	M	72		non-ethanol
220	1	4	0	0	0	yes	0.00889932577683982	no	0	no	0	M	52		non-ethanol
221	1	4	1	1.15	0.455795368104971	yes	0.0176337902224757	no	0	no	0	F	45		non-neo
222	1	2	1	0	0	yes	0.013772171789523	no	0	no	0	M	62		non-ethanol
223	1	6	0	0	0	yes	0.0113879651983784	no	0	no	0	M	26		non-ethanol
224	1	4	0	0	0	yes	0.00480570302639515	no	0	no	0	M	54		non-ethanol
225	1	2	0	0	0	yes	0.0308441852544314	yes	0.00428234198588344	no	0	M	36	no	neo
226	1	5	0	0	0	yes	0.00274799950956465	no	0	no	0	M	23		non-ethanol
227	1	4	0	0	0	yes	0.00245489631995539	no	0	no	0	M	71		non-ethanol
228	0	2	0	0	0	yes	0.0443513620735255	no	0	no	0	M	33		non-ethanol
229	1	5	0	0	0	yes	0.00933560201609121	no	0	no	0	M	47		non-ethanol
230	0	4	2	0	0	yes	0.00656947943100188	no	0	no	0	M	56		non-ethanol
231	0	3	1	0	0	yes	0.0690589784025341	no	0	no	0	M	64		non-ethanol
232	1	7	1	2.02	0.640264943344978	yes	0.0140362467759398	no	0	no	0	M	60		non-neo
233	1	3	1	0	0	yes	0.0193375790425085	no	0	no	0	F	78		non-ethanol
234	0	2	0	0	0	yes	0.00562041959651906	no	0	no	0	M	70		non-ethanol
235	0	6	1	0	0	yes	0.00335259550019854	no	0	no	0	M	50		non-ethanol
236	0	4	4.25	0.21	0.120055658176685	yes	0.0535162956582504	yes	0.00514481666328124	no	0	M	69	yes	mixed-neo
237	1	6	0	1.62	0.852417475115631	yes	0.0238381747662053	no	0	no	0	M	49		non-neo
238	1	6	0	0	0	no	0	no	0	no	0	M	51		non-ethanol
239	0	2	0	0	0	yes	0.00366650618084899	no	0	no	0	F	66		non-ethanol
240	1	2	0	0.83	0.405957448303606	yes	0.031193802698466	no	0	no	0	M	42		non-neo
241	1	6	1.25	0	0	no	0	no	0	no	0	M	49		non-ethanol
242	1	4	2	0	0	no	0	no	0	no	0	M	22		non-ethanol
243	2	2	7.5	0.33	0.176065674531901	yes	0.285107518206211	yes	0.0586999104521746	no	0	M	45	yes	mixed-neo
244	2	2	0.5	2.99	1.23613124169456	yes	0.128749499037248	yes	0.0166491015816863	no	0	M	51	yes	mixed-neo
245	2	2	0	0	0	yes	0.00923675395006513	no	0	no	0	M	79		non-ethanol
246	2	3	4	0.5	0.179082243726421	yes	0.0352687186249238	yes	0.00274019773715983	no	0	M	27	yes	mixed-neo
247	2	5	2.5	0	0	yes	0.035526364870177	yes	0.00296316062815447	no	0	M	33	no	neo
248	2	3	0.5	0	0	yes	0.0121127530352693	no	0	no	0	M	80		non-ethanol
249	2	7	1	0.61	0.258161624520075	yes	0.03657499737859	no	0	no	0	M	82		non-neo
250	2	2	0.5	0	0	yes	0.0425665024038123	no	0	no	0	M	46		non-ethanol
251	2	4	0	0	0	yes	0.0148890415196799	no	0	no	0	F	45		non-ethanol
252	2	4	0	0	0	yes	0.0260053734313365	no	0	no	0	M	73		non-ethanol
253	2	5	0.5	0.45	0.216358532548687	yes	0.0413687717508197	no	0	no	0	M	53		non-neo
254	2	5	0	0	0	no	0	no	0	no	0	F	67		non-ethanol
255	2	5	0.5	0	0	no	0	no	0	no	0	M	67		non-ethanol
256	2	4	4.75	0.31	0.184483666015769	yes	0.0190410634335679	yes	0.0124943499550243	no	0	M	52	no	neo
257	2	3	0.5	0	0	yes	0.0101224785887407	no	0	no	0	M	67		non-ethanol
259	2	4	0.5	0	0	yes	0.014875731035441	no	0	no	0	M	75		non-ethanol
260	2	3	4	3.34	1.73352096946417	yes	0.0225346040383379	no	0	no	0	M	44		non-neo
261	2	12	0	0	0	yes	0.00528805326990059	no	0	no	0	M	48		non-ethanol
262	2	2	0	0	0	yes	0.00749060969350199	no	0	no	0	F	65		non-ethanol
263	2	2	0	0	0	yes	0.00508580607234575	no	0	no	0	M	65		non-ethanol
264	2	8	0	0	0	yes	0.00340165855077828	no	0	no	0	M	63		non-ethanol
265	2	3	0	0	0	yes	0.00742239866432855	no	0	no	0	F	66		non-ethanol
266	2	1	0	0	0	no	0	no	0	no	0	M	66		non-ethanol
267	2	3	0.75	0	0	yes	0.00927601122363305	no	0	no	0	F	60		non-ethanol
268	2	3	0	0	0	yes	0.00599734518434505	no	0	no	0	M	53		non-ethanol
269	2	6	0	0	0	no	0	no	0	no	0	F	49		non-ethanol
270	2	6	0	0	0	no	0	no	0	no	0	F	59		non-ethanol
271	2	5	0	0	0	yes	0.00559150883900593	no	0	no	0	M	36		non-ethanol
272	2	3	0	2.64	1.40639853261736	yes	0.0386351687430958	no	0	no	0	M	56		non-neo
273	2	3	0	0	0	yes	0.00336259902380373	no	0	no	0	M	63		non-ethanol
274	2	3	0	2.53	1.13073656879388	yes	0.0211123095811551	no	0	no	0	F	35		non-neo
275	2	2	0	0	0	yes	0.0114637882527955	no	0	no	0	M	57		non-ethanol
276	2	2	0	0	0	yes	0.0167380319439414	no	0	no	0	M	64		non-ethanol
277	2	2	0.5	0	0	yes	0.00278587834099345	no	0	no	0	M	67		non-ethanol
278	2	3	0	0	0	yes	0.0227164252960963	no	0	no	0	M	65		non-ethanol
280	2	5	3	0	0	yes	0.0117757086980122	no	0	no	0	M	48		non-ethanol
281	3	6	5.75	0	0	yes	0.0354123536253949	no	0	no	0	F	61		non-ethanol
282	3	6	4.25	0.16	0.0695488056339721	yes	0.0243951563119641	no	0	no	0	M	56		non-neo
283	3	5	7.5	0.13	0.0527084974025413	yes	0.128160966094707	yes	0.00390531083453309	no	0	M	74	no	neo
284	3	2	1	2.67	1.18893763751059	yes	0.0357370214160041	no	0	no	0	M	50		non-neo
285	3	6	0.5	0.19	0.0735210062431721	yes	0.014322505	no	0	no	0	M	60		non-neo
286	3	5	3.75	0.42	0.161583838500056	yes	0.0355291334056354	yes	0.0145950854191004	no	0	M	63		neo
287	3	4	2	0	0	yes	0.0338848291501156	no	0	no	0	M	28		non-ethanol
288	3	2	0.75	0	0	yes	0.0139620651042574	no	0	no	0	M	77		non-ethanol
289	3	5	2	0.26	0.101797280752494	yes	0.0430311617915475	no	0	no	0	M	56		non-neo
290	3	2	0.5	0	0	yes	0.00662557053784613	no	0	no	0	M	42		non-ethanol
291	3	3	5	2.43	1.26873858271003	yes	0.129532849863072	yes	0.00382552325886526	no	0	F	63	yes	mixed-neo
292	3	3	0	0	0	yes	0.00506645305122342	no	0	no	0	F	65		non-ethanol
293	3	2	0	0	0	yes	0.0146567922871019	yes	0.00280860834290024	no	0	M	73	no	neo
294	3	5	4.75	2.64	1.34427354090007	yes	0.0489535985789365	no	0	no	0	M	73		non-neo
295	3	4	2	0	0	yes	0.00408802312960455	no	0	no	0	M	61		non-ethanol
296	3	3	0.75	0	0	yes	0.0210643606585345	no	0	no	0	M	52		non-ethanol
297	3	3	0	0	0	yes	0.00541809264981662	no	0	no	0	M	73		non-ethanol
298	3	3	0.5	0	0	yes	0.0457899186060345	no	0	no	0	M	61		non-ethanol
299	3	3	0.5	0	0	yes	0.00416797257576503	no	0	no	0	M	52		non-ethanol
300	3	11	0.5	0	0	yes	0.00248566336124131	no	0	no	0	M	61		non-ethanol
301	3	4	0	0	0	yes	0.00971114493907197	no	0	no	0	F	23		non-ethanol
302	4	4	1	0	0	yes	0.00433037535069397	no	0	no	0	M	36		non-ethanol
304	4	3	1.75	0	0	yes	0.027727316960217	yes	0.00250802019247384	no	0	M	74	no	neo
305	4	3	3.25	0	0	yes	0.0196114819090966	no	0	no	0	F	76		non-ethanol
306	4	3	1	2.43	1.16265314664644	yes	0.019239544710676	no	0	no	0	M	77		non-neo
307	4	5	0	0	0	yes	0.00629342586606215	no	0	no	0	M	69		non-ethanol
308	4	10	2.5	0.1	0.0406272941401256	yes	0.0303905887328764	no	0	no	0	M	67		non-neo
310	4	3	0.5	1.57	0.67346528113351	yes	0.0620619723533846	no	0	no	0	M	82		non-neo
311	4	2	0.5	0	0	yes	0.0185104131300281	no	0	no	0	M	36		non-ethanol
312	4	2	0.5	0.12	0.0512833279394558	yes	0.0178218617251205	yes	0.00738018236586784	no	0	M	23	no	neo
313	4	3	1.5	0	0	yes	0.0070917987018845	no	0	no	0	M	43		non-ethanol
315	4	5	2.25	0	0	yes	0.01215548994855	no	0	no	0	M	60		non-ethanol
316	4	6	2.75	0.25	0.110359087882457	yes	0.126168388893476	no	0	no	0	F	68		non-neo
317	4	10	3.75	1.07	0.512884077683255	yes	0.0916661130516773	no	0	no	0	M	44		non-neo
319	5	3	5.75	3.08	1.80946387405695	yes	0.0772091445517859	yes	0.00368396011994695	no	0	F	61	yes	mixed-neo
320	5	5	2.5	0	0	yes	0.0974878699599078	yes	0.00210104448954277	no	0	M	68	no	neo
321	5	14	2.5	0	0	yes	0.00699874044035222	no	0	no	0	M	45		non-ethanol
322	5	3	7	0.99	0.430008132782451	yes	0.0303965291975043	yes	0.010500003057437	yes	0.133826820652783	M	48	no	neo
323	5	1	0	0	0	yes	0.0108166219587625	no	0	no	0	F	42		non-ethanol
325	5	5	2.25	0.45	0.208760123915433	yes	0.0129651674588669	no	0	no	0	F	56		non-neo
326	5	2	6.5	0.38	0.195129344413234	no	0	yes	0.00760308869211835	no	0	M	68	yes	mixed-neo
327	5	3	6.25	0.35	0.187458190860605	yes	0.0747724621439856	yes	0.00798488198738157	no	0	M	47	yes	mixed-neo
328	5	8	4	0.18	0.09347739064141	yes	0.0335235718895968	yes	0.022211302542836	no	0	M	61	yes	mixed-neo
330	5	5	3.5	0.54	0.257664146209192	yes	0.0476701899874248	yes	0.00834691582598056	no	0	M	61	no	neo
331	5	2	3.5	0	0	yes	0.0453116538530022	no	0	no	0	F	74		non-ethanol
332	5	3	4	0.29	0.12332607336713	yes	0.0248902245376024	yes	0.0127261841709039	no	0	M	73	no	neo
333	6	2	0	0	0	no	0	no	0	no	0	M	49		non-ethanol
334	6	4	2.25	1.86	0.956795812760594	yes	0.0257454501850032	no	0	no	0	M	69		non-neo
335	6	3	10.5	0.11	0.0491920088116375	yes	0.0131936859095707	no	0	no	0	M	74		non-neo
336	6	2	7	0.25	0.105722853758327	yes	0.0160112146854039	yes	0.00538526469208655	yes	0.0192933447235129	M	92	no	neo
337	6	18	3.5	0.13	0.0561114605754036	yes	0.00913877037248428	yes	0.00708753779071131	no	0	M	63	no	neo
338	6	3	2.75	0.23	0.0868395550801448	yes	0.111483164410916	no	0	no	0	F	61	no	neo
339	6	6	2.5	0.17	0.0800689430901822	yes	0.024282858435045	yes	0.00650586876899964	no	0	F	68	no	neo
340	6	4	2	0	0	yes	0.0115826750929923	yes	0.00254272204446202	no	0	F	60	no	neo
341	6	4	2.75	0	0	yes	0.0159547464920044	no	0	no	0	M	71		non-ethanol
342	7	4	3	0	0	no	0	no	0	no	0	M	29		non-ethanol
343	7	6	4.5	0	0	yes	0.00948609560323407	no	0	no	0	M	74		non-ethanol
344	7	5	7.5	0.15	0.0725988013899753	yes	0.0864030686039041	yes	0.0224835850928899	no	0	M	44	yes	mixed-neo
345	7	3	4.25	0.14	0.055437433054156	yes	0.215914212947765	no	0	yes	0.0159161705019671	M	61	no	neo
346	7	2	5.5	0.4	0.189599179990968	yes	0.0757185408884543	no	0	no	0	M	49		non-neo
347	7	4	2	0.16	0.0690230404228005	yes	0.0211014138583212	no	0	no	0	M	71		non-neo
348	7	2	5.75	0.14	0.0604820827038038	yes	0.0832952125688993	yes	0.008068447711734	no	0	M	70	no	neo
349	7	4	6.25	0.24	0.113943901379483	yes	0.0801348779891355	no	0	no	0	M	61		non-neo
350	7	3	0.75	0	0	yes	0.0159598251468069	no	0	no	0	M	68		non-ethanol
351	7	4	3.75	0.23	0.111604117556879	yes	0.0775759815655673	no	0	no	0	M	67		non-neo
352	7	1	3.25	0	0	yes	0.0221585092724871	no	0	no	0	M	59		non-ethanol
354	8	6	5	0	0	yes	0.0121123742343692	no	0	no	0	M	74		non-ethanol
355	8	6	6.5	0	0	yes	0.00351700397591069	no	0	yes	0.00360949892985808	M	57	no	neo
356	8	4	4.5	0.12	0.0640534514016979	yes	0.12420590354722	yes	0.00574660061899651	no	0	M	21	yes	mixed-neo
358	8	3	3	0	0	yes	0.01618790435709	no	0	no	0	F	77		non-ethanol
360	9	5	3.5	0	0	yes	0.00696674509683699	no	0	no	0	M	41		non-ethanol
362	10	5	7.5	1.21	0.577512489875496	yes	0.460064102104629	yes	0.0313003640686366	no	0	M	65	yes	mixed-neo
363	10	3	3.5	0	0	yes	0.033017360801899	no	0	no	0	M	62		non-ethanol
364	10	8	6	0.24	0.122505028280606	yes	0.117580646953584	yes	0.0116758898112033	no	0	M	63	yes	mixed-neo
365	11	4	7.25	0.16	0.0820701189392702	yes	0.0520541722091278	yes	0.0106533492022745	no	0	F	79	no	neo
366	11	4	10	0.3	0.125512216591878	yes	0.0545529436975577	yes	0.0142762370253648	no	0	M	68	yes	mixed-neo
367	11	3	8.5	1.58	0.493418043839664	yes	0.0505734952473893	yes	0.0106367772194025	no	0	M	61	yes	mixed-neo
372	13	2	3	0.13	0.05531668903443	yes	0.00854582708523255	no	0	no	0	M	56		non-neo
373	13	5	2.5	0	0	yes	0.0114675779568616	no	0	no	0	M	71		non-ethanol
375	13	4	7.5	0.73	0.221762347485827	yes	0.0304726013680059	no	0	no	0	M	74		non-neo
378	14	3	7	0.19	0.0730109069042755	yes	0.057888607013048	yes	0.00724088475525442	no	0	M	75	no	neo
379	14	2	2.5	0.36	0.00919459465193132	yes	0.00455824320080538	no	0	no	0	M	51		non-neo
380	14	6	6.5	0.46	0.238628403017421	yes	0.138675316377368	yes	0.0173424013308428	no	0	F	76	no	neo
381	14	3	6	0.23	0.123163128403441	yes	0.0279889628401979	no	0	no	0	M	60		non-neo
382	15	4	11.25	0.86	0.420361451185487	yes	0.182635905504925	yes	0.00767756736956047	no	0	F	75	no	neo
383	16	4	3	0	0	yes	0.0924376488094382	yes	0.0101746701540517	no	0	F	94	no	neo
384	16	4	3	0	0	yes	0.0124395349788554	no	0	no	0	M	78		non-ethanol
385	17	4	11	0.6	0.352638765521708	yes	0.0598623551662929	yes	0.0191354790772921	no	0	F	85	no	neo
386	17	2	8	1	0.53100170236063	yes	0.0851171503728393	yes	0.0335881391635758	yes	0.189921590373732	M	60	yes	mixed-neo
387	20	4	6.5	0.23	0.115521517956523	yes	0.0960030393300435	yes	0.0118816560864298	no	0	M	74	no	neo
390	21	2	5.5	0.12	0.0454160482335874	yes	0.0213157364363276	yes	0.00408693542589979	no	0	F	88	no	neo
391	21	5	11.25	0.87	0.388984130886225	yes	0.220186309285565	yes	0.0154123272178127	no	0	F	52	no	neo
393	25	3	12.75	0.36	0.152018093998981	yes	0.0157320287773325	no	0	no	0	M	65		non-neo
396	27	5	2.5	0.11	0.0511494079651871	yes	0.0201822424246215	yes	0.00462942163649671	no	0	M	56	yes	mixed-neo
398	27	5	12.75	0.59	0.297522051090853	yes	0.0916172131520055	yes	0.0227540684266242	no	0	F	73	yes	mixed-neo
403	38	3	10.5	0.41	0.118709606482492	yes	0.096589379973151	yes	0.00821842607286691	no	0	M	78	no	neo
408	52	4	10.5	0.13	0.0503916568397534	yes	0.0934335367925843	no	0	no	0	M	71		non-neo
411	106	4	18	0	0	yes	0.0219498641283984	no	0	yes	0.00434766	M	64	no	neo
B30	6	2	6.5	0	0	yes	0.0737616958575867	no	0	no	not available	M	67		non-ethanol
B36	14	3	12	0.27	0.129512951202668	yes	0.180084137900855	yes	0.012529465369004	no	0	F	69	no	neo
B38	5	4	3	0	0	yes	0.0141046085869726	no	0	no	not available	M	59		non-ethanol
B44	3	2	4	0	0	yes	0.0213676936078449	yes	0.00274004316099994	no	0	M	64	no	neo
B46	10	2	7	0	0	yes	0.0329014371977433	no	0	no	not available	M	60		non-ethanol
B47	12	2	6	1.36	0.740887155262214	yes	0.0429838952152254	yes	0.00684276443480601	no	0	M	73	yes	mixed-neo
B48	11	2	9	0	0	yes	0.0140775737657109	yes	0.0914227889677325	no	0	F	63	no	neo
B50	5	7	3.5	0.17	0.0802705436066192	yes	0.0349152655704664	yes	0.0133570308740667	no	0	F	57	yes	mixed-neo
B52	1	2	2	0	0	yes	0.00677631295463974	yes	0.00450299105738476	no	not available	M	60	no	neo
B53	34	4	9.5	0.53	0.253525569776303	yes	0.0425625089601158	yes	0.0063296869894185	no	0	M	62	no	neo
C100	0	2	1	0.29	0.127203642344123	yes	0.0269873517055104	yes	0.0283069118304277	no	0	M	26	no	neo
C101	0	3	0	0	0	yes	0.00302478212763828	no	0	no	0	M	27		non-ethanol
C103	0	5	0	2.85	1.61438820169731	yes	0.0177469760367885	no	0	no	0	F	64		non-neo
C105	0	11	0	2.39	1.29791093502243	yes	0.0148753760783742	no	0	no	0	M	52		non-neo
C60	3	2	4.5	0.12	0.0647037898230663	yes	0.0532761518860565	yes	0.00502693930145605	no	0	M	53	no	neo
C61	8	3	9	0.19	0.102188513251088	yes	0.0594827573666854	yes	0.0100422865272244	yes	0.0104769344231533	M	73	no	neo
C63	12	5	6.5	0	0	yes	0.0126681073889929	yes	0.00293006726565287	no	0	M	69	no	neo
C64	1	3	8	0.43	0.239957098106731	yes	0.0748054058081724	yes	0.0725291580821485	yes	0.00238377506371373	F	55	no	neo
C69	5	1	4	0.4	0.193844206404103	yes	0.0965620213275045	yes	0.0181226843483367	yes	0.00563383813581813	M	54	yes	mixed-neo
C74	10	8	9	0.28	0.152332421055556	yes	0.0379803003570387	yes	0.0183087203567608	no	0	F	55	yes	mixed-neo
C75	18	4	14.5	0.33	0.168398591866078	yes	0.0343633283175553	yes	0.00394145948827916	no	0	M	46	yes	mixed-neo
C79	11	5	10	0.58	0.544965299287472	yes	0.0860057251730661	yes	0.0354220741743782	no	0	M	68	no	neo
C83	6	2	5	0	0	yes	0.0502473849332249	yes	0.00251872528277688	no	0	M	62	no	neo
C85	9	2	4.5	0.31	0.160626003084335	yes	0.055146645372147	yes	0.0109268085158318	no	0	M	71	yes	mixed-neo
C87	30	3	12	0.46	0.233079826714492	yes	0.0596438459453723	yes	0.00474017196200504	no	0	M	72	no	neo
C89	6	2	6.5	0.52	0.284917843231532	yes	0.117726657269164	yes	0.0184166200638433	no	0	M	64	no	neo
C90	8	5	10.5	0.2	0.101608229639105	yes	0.012732962058465	yes	0.00371867099102824	no	0	M	60	yes	mixed-neo
C94	7	2	5.5	0	0	yes	0.032307894251238	yes	0.00769285401301092	no	0	F	63	no	neo
C99	7	2	8.5	0.59	0.422649089413571	yes	0.214522321829409	yes	0.062668588096515	yes	0.11732028650817	M	38	no	neo
D106	4	2	10	1.08	0.570129533395926	yes	0.0532197755409507	yes	0.0255592371012468	yes	0.0669184916701238	M	47	no	neo
D107	9	2	3.75	0	0	yes	0.215140639635179	yes	0.00229589986344442	no	0	M	30	no	neo
D109	4	5	5	0	0	yes	0.052398513800597	no	0	no	0	M	72		non-ethanol
D112	3	2	7	1.01	0.495057774388963	yes	0.3221830653089	yes	0.0237160138297247	yes	0.208344623547501	M	46	no	neo
D113	14	7	13	0.28	0.154356618438331	yes	0.0526151150044431	yes	0.0215506185244217	yes	0.00827352701323375	M	31	no	neo
D116	3	5	3.5	0.81	0.363252633650654	yes	0.0857530377062412	yes	0.0147216993308638	yes	0.121536652931709	M	41	yes	mixed-neo
D117	13	2	4.75	0	0	no	0	no	0	no	0	M	67		non-ethanol
D121	7	2	6.5	0.67	0.309149423452102	yes	0.00922875803948767	yes	0.00348722912726964	no	0	M	52	yes	mixed-neo
D128	6	3	8.25	0.69	0.313521358402894	yes	0.299228138921885	yes	0.031466107488802	yes	0.00641578954798557	F	29	no	neo
D132	12	2	5.75	0	0	yes	0.00933815978457082	no	0	no	0	M	64		non-ethanol
D134	5	5	3.5	0	0	yes	0.00331243557989171	no	0	no	0	M	82		non-ethanol
D135	4	6	7.25	0.17	0.0684991564226257	yes	0.0315394929217248	yes	0.00555517664041486	yes	0.00242786367924356	M	52	yes	mixed-neo
E142	23	3	10.5	0.26	0.132733967462073	yes	0.0533624707238809	yes	0.0153878540769886	no	0	F	88	no	neo
E144	16	5	9.25	0.12	0.063951844673687	yes	0.00645623882199559	no	0	no	0	M	76		non-neo
E147	10	4	9.5	1.12	0.590812216529426	yes	0.148629672311869	yes	0.0302278465847148	yes	0.265505696818907	M	30	no	neo
E150	3	3	6.5	3.74	2.07841578823867	yes	0.0403676298049651	yes	0.0163615994641722	no	0	M	63	yes	mixed-neo
E154	8	5	4.75	0	0	yes	0.0127085825720747	no	0	no	0	M	63		non-ethanol
